# Supplementary material for: Synthesis and crystal structure of cerium(IV) bis­(phosphite)
Source: Acta Crystallogr E Crystallogr Commun. 2017 Aug 4;73(Pt 9):1290–3. doi: 10.1107/S205698901701115X (PMC5588563; doi:10.1107/S205698901701115X)
Supplement: Supplementary file 1 [file e-73-01290-sup1.cif]

##############################################################################
#                                                                            #
# This CIF contains the data in a paper accepted for publication in          #
# Acta Crystallographica Section E. It conforms to the requirements of       #
# Notes for Authors for Acta Crystallographica Section E, and has been       #
# peer reviewed under the auspices of the IUCr Commission on Journals.       #
#                                                                            #
# Full details of the Crystallographic Information File format               #
# are given in the paper "The Crystallographic Information File (CIF):       #
# a New Standard Archive File for Crystallography" by S. R. Hall, F. H.      #
# Allen and I. D. Brown [Acta Cryst. (1991), A47, 655-685].                  #
#                                                                            #
# The current version of the core CIF dictionary is obtainable from          #
# ftp://ftp.iucr.org/pub/cif_core.dic.                                       #
#                                                                            #
# Software is freely available for graphical display of the structure(s)     #
# in this CIF. For information consult the CIF software page                 #
# http://www.iucr.org/resources/cif/software.                                #
#                                                                            #
# This file may be used for bona fide research purposes within the           #
# scientific community so long as proper attribution is given to the journal # 
# article from which it was obtained.                                        #
#                                                                            #
##############################################################################
data_I
_database_code_depnum_ccdc_archive 'CCDC 1565300'
_audit_creation_method
;
Olex2 1.2
(compiled 2017.03.02 svn.r3394 for OlexSys, GUI svn.r5324)
;
_journal_date_recd_electronic     2017-07-13
_journal_date_accepted     2017-07-27
_journal_name_full     'Acta Crystallographica, Section E'
_journal_year     2017
_journal_volume     73
_journal_issue      9
_journal_page_first     1290
_journal_page_last     1293
_journal_paper_category     GI
_journal_paper_doi     10.1107/S205698901701115X
_journal_coeditor_code     WM5407
_publ_contact_author_name     'Eric M. Villa'
_publ_contact_author_address
;
Department of Chemistry, Creighton University, 2500 California Plaza, Omaha,
Nebraska 68178
USA
;
_publ_contact_author_email     ericvilla@creighton.edu
_publ_contact_author_fax     ?
_publ_contact_author_phone     '402-280-2275'
_publ_section_title
;
Synthesis and crystal structure of cerium(IV) bis(phosphite)
;
loop_
    _publ_author_name
    _publ_author_footnote
    _publ_author_address
    'Byer, Stefano H.' .
;
Department of Chemistry, Creighton University, 2500 California Plaza, Omaha,
Nebraska 68178
USA
;
    'Villa, Eric M.' .
;
Department of Chemistry, Creighton University, 2500 California Plaza, Omaha,
Nebraska 68178
USA
;
_publ_section_synopsis
;
The title substance of cerium(IV) bis(phosphite), Ce(HPO~3~)~2~, crystallizes
in a trigonal cell and is composed of CeO~6~ octahedra and phosphite
tetrahedra.
;
_chemical_name_systematic     'Cerium(IV) bis(phosphite)'
_chemical_name_common     ?
_chemical_formula_moiety     'Ce H2 O6 P2'
_chemical_formula_sum     'Ce H2 O6 P2'
_chemical_formula_structural     'Ce (H P O3)2'
_chemical_formula_iupac     'Ce (H P O3)2'
_chemical_formula_weight     300.08
_chemical_melting_point     ?
_shelx_space_group_comment
;
The symmetry employed for this shelxl refinement is uniquely defined
by the following loop, which should always be used as a source of
symmetry information in preference to the above space-group names.
They are only intended as comments.
;
_space_group_crystal_system     trigonal
_space_group_name_H-M_alt     'P -3 m 1'
_space_group_name_Hall     '-P 3 2"'
loop_
    _space_group_symop_operation_xyz
    'x, y, z'
    '-y, x-y, z'
    '-x+y, -x, z'
    'y, x, -z'
    'x-y, -y, -z'
    '-x, -x+y, -z'
    '-x, -y, -z'
    'y, -x+y, -z'
    'x-y, x, -z'
    '-y, -x, z'
    '-x+y, y, z'
    'x, x-y, z'
_cell_length_a     5.6859(3)
_cell_length_b     5.6859(3)
_cell_length_c     5.6099(3)
_cell_angle_alpha     90
_cell_angle_beta     90
_cell_angle_gamma     120
_cell_volume     157.067(19)
_cell_formula_units_Z     1
_cell_measurement_reflns_used     1912
_cell_measurement_theta_min     4.0130
_cell_measurement_theta_max     32.6880
_cell_measurement_temperature     293.15
_exptl_crystal_description     hexagonal
_exptl_crystal_colour     'clear light yellow'
_exptl_crystal_size_max     0.21
_exptl_crystal_size_mid     0.085
_exptl_crystal_size_min     0.081
_exptl_crystal_density_diffrn     3.172
_exptl_crystal_density_meas     ?
_exptl_crystal_density_method     ?
_exptl_crystal_F_000     138
_exptl_absorpt_coefficient_mu     7.714
_exptl_absorpt_correction_type     multi-scan
_exptl_absorpt_process_details
;
(<i>CrysAlis PRO</i>; Rigaku OD, 2015)
;
_shelx_estimated_absorpt_T_min     ?
_shelx_estimated_absorpt_T_max     ?
_exptl_absorpt_correction_T_min     0.79929
_exptl_absorpt_correction_T_max     1.00000
_diffrn_ambient_temperature     293.15
_diffrn_radiation_type     MoK\a
_diffrn_radiation_wavelength     0.71073
_diffrn_radiation_monochromator     graphite
_diffrn_measurement_device_type     'Rigaku SCX-Mini'
_diffrn_measurement_device     'abstract diffractometer'
_diffrn_measurement_method     '\w scans'
_diffrn_detector_area_resol_mean     ?
_diffrn_reflns_number     1852
_diffrn_reflns_av_R_equivalents     0.0182
_diffrn_reflns_theta_min     5.510
_diffrn_reflns_theta_max     30.455
_diffrn_reflns_theta_full     25.242
_diffrn_measured_fraction_theta_max     0.967
_diffrn_measured_fraction_theta_full     0.956
_diffrn_reflns_limit_h_min     -8
_diffrn_reflns_limit_h_max     8
_diffrn_reflns_limit_k_min     -8
_diffrn_reflns_limit_k_max     8
_diffrn_reflns_limit_l_min     -7
_diffrn_reflns_limit_l_max     8
loop_
    _refln_index_h
    _refln_index_k
    _refln_index_l
    _refln_F_squared_meas
    0 0 2 64.39
    0 0 -2 74.51
    0 0 -2 73.28
    0 0 3 4986.15
    0 0 -3 5017.72
    0 0 -3 4983.07
    0 0 4 6041.79
    0 0 -4 6076.4
    0 0 -4 5942.16
    0 0 -5 820.67
    0 0 5 804.87
    0 0 -6 788.37
    0 0 6 782.18
    0 0 -7 543.71
    0 0 7 568.68
    0 0 8 60.53
    0 -1 -7 431.45
    1 -1 7 380.9
    0 1 7 377.73
    -1 0 7 402
    1 0 -7 391.95
    -1 1 -7 367.62
    0 -1 -6 214.09
    -1 0 6 219.24
    0 1 6 222.92
    1 0 -6 200.55
    -1 1 -6 215.17
    1 -1 6 201.52
    -1 0 5 2428.79
    -1 1 -5 2457.23
    1 -1 5 2442.27
    1 0 -5 2450.51
    -1 1 -5 2369.39
    0 -1 -5 2408.58
    0 1 5 2467.9
    1 -1 4 3909.2
    -1 1 -4 3901.8
    0 1 4 4039.68
    0 -1 -4 3958.66
    -1 0 4 3977.98
    -1 1 -4 3954.85
    1 0 -4 3780.98
    1 0 -4 3898.27
    -1 1 -3 617.47
    1 0 -3 564.23
    1 -1 3 600.55
    0 -1 -3 591.73
    -1 0 3 618.76
    1 0 -3 626.56
    0 1 3 616.21
    0 1 -1 1435.68
    0 1 -1 1479.44
    1 0 1 1452.56
    0 -1 1 1419.29
    -1 1 1 1457.47
    -1 0 -1 1459.43
    1 -1 -1 1405.08
    -1 1 1 1426.09
    -1 0 -1 1397.47
    -1 1 3 6546.45
    1 -1 -3 6662.42
    -1 0 -3 6699.82
    0 -1 3 6423.54
    1 0 3 6686.08
    -1 0 -3 6473.25
    0 1 -4 987.99
    -1 0 -4 995.59
    1 -1 -4 1040.94
    1 0 4 929.46
    0 -1 4 1006.98
    -1 1 4 1005.68
    -1 0 -4 1002.74
    0 1 -4 1026.6
    1 0 5 2001.87
    1 -1 -5 2065.03
    0 -1 5 2060.76
    0 1 -5 1995.28
    -1 0 -5 1996.37
    0 1 -5 1982.28
    -1 1 5 1978.83
    1 -1 -6 1116.41
    -1 1 6 1121.65
    0 1 -6 1100.14
    0 -1 6 1126.62
    -1 0 -6 1152.77
    1 0 6 1076.34
    -1 1 7 63.25
    0 -1 7 62.96
    1 -1 -7 64.28
    -1 0 -7 69.78
    1 0 7 71.76
    0 1 -7 64.78
    2 -1 1 4427.74
    -1 2 -1 4413.73
    1 -2 -1 4372.31
    -1 -1 -1 4415.61
    -1 -1 1 4343.99
    -1 -1 -1 4664.83
    -1 -1 -1 4425.35
    1 -2 -1 4477.94
    2 -1 -1 4509.48
    1 -2 1 4356.43
    -1 -1 1 4519.98
    -2 1 -1 4497.04
    -1 -1 2 4038.86
    -1 2 2 4085.04
    -1 -1 -2 4028.55
    1 -2 2 4019.55
    -1 2 -2 4052.1
    -1 2 2 3979.45
    -2 1 -2 4035.47
    -2 1 -2 4058.72
    -1 -1 2 4034.92
    1 1 -2 4102.99
    1 -2 -2 3985.25
    2 -1 -2 4058.32
    -1 2 -2 3939.02
    2 -1 2 4099.95
    -2 1 2 3984.56
    -2 1 2 4080.28
    1 1 2 4024.71
    -2 1 3 7670.3
    2 -1 3 7632.25
    -1 -1 -3 7544.77
    1 1 -3 7635.19
    -1 -1 3 7653.15
    -1 -1 -3 7596.38
    -2 1 -3 8168.9
    -1 2 -3 7606.67
    1 -2 3 7676.42
    2 -1 -3 7690.88
    1 -2 -3 7668.91
    -1 2 -3 7691.09
    -2 1 -3 7788.94
    -2 1 3 7523.68
    -1 2 3 7657.09
    -1 2 -4 2455.41
    -2 1 -4 2471.64
    1 1 4 2430.99
    -1 -1 -4 2506.43
    1 -2 4 2342.41
    -1 -1 4 2389.29
    -1 2 -4 2506.87
    1 1 -4 2522.01
    1 -2 -4 2474.77
    1 1 -4 2401.5
    -2 1 4 2416.76
    -1 2 4 2484.96
    -2 1 -4 2398.16
    2 -1 4 2432.42
    2 -1 -4 2347.93
    -1 -1 5 210.61
    -1 2 5 234.46
    -1 2 -5 222.05
    -2 1 5 221.43
    -1 -1 -5 206.04
    -2 1 -5 219.56
    1 1 -5 215.67
    1 1 5 214.77
    2 -1 -5 203.52
    -2 1 -5 220.07
    1 1 -5 210.65
    1 -2 5 209.1
    1 -2 -5 192.63
    -1 2 -5 208.93
    2 -1 5 195.8
    -1 -1 -6 1060.89
    1 -2 6 1036.69
    -2 1 -6 1064.27
    -1 2 -6 1032.65
    1 1 6 1077.08
    2 -1 -6 1040.3
    -1 -1 6 1092.95
    1 -2 -6 1048.5
    1 1 -6 1102.52
    2 -1 6 1083.2
    -2 1 6 1075.18
    -1 2 6 1134
    -1 -1 7 795.54
    -1 2 7 776.11
    1 -2 7 772.71
    -2 1 -7 758.39
    1 -2 -7 741.63
    2 -1 -7 728.49
    1 1 7 758.5
    -1 -1 -7 758.87
    -2 1 7 792.66
    2 -1 7 740.09
    2 -2 7 63.21
    -2 0 7 55.39
    2 0 -7 43.48
    0 2 7 57.18
    0 -2 -7 55.87
    0 -2 -6 1675.64
    -2 2 -6 1763.87
    2 0 -6 1719.27
    2 -2 6 1721.91
    -2 0 6 1741.66
    0 2 6 1740.96
    0 2 5 2456.6
    -2 2 -5 2319.42
    -2 0 5 2363.97
    0 -2 -5 2301.47
    2 0 -5 2334.7
    2 -2 5 2354.76
    -2 2 -5 2317.02
    -2 2 -4 66.54
    -2 2 -4 52.16
    2 0 -4 55.57
    0 -2 -4 62.1
    0 2 4 63.66
    2 0 -4 67.57
    2 -2 4 60.18
    -2 0 4 60.9
    -2 0 3 2314.56
    -2 2 -3 2304.51
    2 0 -3 2281.46
    -2 2 -3 2316.25
    0 2 3 2326.69
    -2 0 3 2267.7
    2 -2 3 2308.17
    0 -2 -3 2254.64
    2 0 -1 9999
    2 -2 0 1290.68
    -2 0 0 1246.61
    -2 0 0 1195.42
    0 2 0 1296.19
    0 -2 0 1198.7
    2 0 0 1237.93
    0 -2 0 1211.03
    2 -2 0 1230.54
    -2 2 0 1241.16
    -2 0 -1 4490.98
    2 -2 -1 4442.56
    2 0 1 4580.51
    0 -2 1 4546.78
    -2 2 1 4534
    0 2 -1 4508.99
    2 -2 -2 5658.62
    0 -2 2 5509.99
    0 2 -2 5751.26
    -2 2 2 5646
    -2 0 -2 5675.34
    -2 0 -2 5629.84
    0 2 -3 3879.73
    -2 0 -3 3873.12
    -2 2 3 3808.4
    0 2 -3 3925.98
    2 0 3 3843.99
    0 -2 3 3708.27
    -2 0 -3 3896.02
    2 -2 -3 3711.98
    -2 0 -4 4076.31
    0 2 -4 4051.94
    -2 2 4 4165.25
    0 -2 4 4133.16
    2 0 4 4212.39
    0 2 -4 4316.96
    -2 0 -4 4309.7
    2 -2 -4 4094.15
    0 2 -5 1048.8
    2 0 5 1000.19
    -2 0 -5 1041.85
    0 2 -5 1051.24
    2 -2 -5 1038.25
    0 -2 5 1061.51
    -2 2 5 1018.48
    2 -2 -6 78.95
    0 -2 6 88.28
    -2 2 6 76.83
    2 0 6 67.55
    -2 0 -6 90.23
    0 -2 7 558.45
    -2 0 -7 583.67
    -2 2 7 563.71
    2 0 7 574.02
    2 -2 -7 604.09
    3 -2 7 282.67
    -3 1 7 224.01
    -1 3 7 279.4
    -2 -1 7 297.18
    -1 -2 -7 273.61
    1 -3 -7 271.76
    1 2 7 316.96
    2 -3 7 294.24
    3 -1 -7 268.29
    -3 1 6 141.44
    -1 -2 -6 107.87
    1 -3 -6 135.02
    3 -1 -6 125.97
    2 1 -6 113.33
    3 -2 6 115.76
    -2 3 -6 109.01
    -2 -1 6 103.02
    1 2 6 127.72
    -3 2 -6 120.39
    -1 3 6 109.88
    2 -3 6 107.41
    -2 3 -5 1966.72
    1 2 5 2061.44
    -3 2 -5 2065.52
    3 -1 -5 2042.38
    -3 2 -5 2146.3
    -1 -2 -5 2037.56
    2 -3 5 1998.45
    -2 -1 5 2032.33
    -3 1 5 2350.51
    -2 3 -5 2032.5
    3 -2 5 1998.09
    1 -3 -5 2036.29
    2 1 -5 2027.51
    2 1 -5 2079.26
    -1 3 5 2118.3
    3 -2 4 3877.56
    -3 1 4 3914
    2 1 -4 3930.26
    1 -3 -4 4017.68
    3 -1 -4 3749.1
    -3 2 -4 3924.55
    -1 -2 -4 3846.89
    2 -3 4 3942.72
    -2 -1 4 3894.12
    2 1 -4 3952.19
    -1 3 4 3976.13
    -2 3 -4 3878.55
    -3 1 4 3930.69
    1 2 4 3968.38
    -3 2 -4 3957.36
    -2 3 -4 3430.26
    -1 -2 -3 573.76
    2 -3 3 573.53
    -3 1 3 561.8
    3 -2 3 545.79
    2 -3 3 527.88
    -1 -2 -3 529.72
    2 1 -3 577.81
    -3 2 -3 571.21
    1 2 3 547.65
    1 -3 -3 571.25
    -1 3 3 568.52
    -2 -1 3 572.41
    -2 -1 3 549.39
    -3 1 3 525.16
    3 -2 3 565.24
    -2 3 -3 575.07
    3 -1 -3 575.16
    -1 3 2 2458.52
    1 -3 -2 2384.22
    -3 2 -2 2287.35
    -1 -2 -2 2461.85
    3 -2 2 2366.77
    -3 1 2 2294.04
    2 1 -2 2402.3
    3 -1 -2 2362.7
    2 -3 2 2284.22
    -2 -1 2 2400.29
    1 2 2 2397.8
    -3 1 2 2387.61
    1 -3 -2 2597.2
    3 -2 2 2370.55
    -1 -2 -2 2367.03
    -2 3 -2 2433.85
    2 -3 2 2394.04
    -3 2 0 6233.96
    -3 1 0 6130.1
    -2 3 0 6119.7
    -2 -1 0 6259.13
    -2 -1 0 6180.67
    2 -3 0 6112.4
    2 -3 0 6073.77
    1 -3 0 6090.46
    -1 -2 0 6112.29
    3 -1 0 6309.31
    3 -2 0 6225.69
    -1 -2 0 6068.79
    -1 3 0 5970.75
    2 1 0 6232.89
    -1 -2 1 2731.8
    -1 -2 1 2795.59
    -2 -1 -1 2329.6
    3 -1 1 2796.67
    3 -2 -1 2696.75
    2 1 1 2793.51
    -3 2 1 2746.37
    -3 1 -1 2777.59
    2 -3 -1 2720.96
    -3 2 1 2788.92
    -2 3 1 2843.64
    -2 -1 -1 2764.98
    2 -3 -1 2682.83
    1 2 -1 2733.27
    -1 3 -1 2725.14
    1 -3 1 2675.27
    -2 3 2 5812.55
    -2 -1 -2 6468.4
    2 -3 -2 5885.46
    -3 1 -2 5836.3
    -3 2 2 5817.15
    1 2 -2 6045.42
    3 -1 2 5938.58
    3 -2 -2 5833.01
    -2 -1 -2 5816.39
    2 1 2 5871.06
    -2 3 2 5789.38
    3 -1 2 5724.74
    1 2 -2 5814.27
    1 -3 2 5811.11
    -1 -2 2 5749.88
    -1 3 -2 5836.71
    -3 2 2 5795.61
    3 -2 -3 2892.42
    -2 -1 -3 2972.16
    -2 3 3 2877.78
    1 2 -3 2878.86
    3 -1 3 2949.94
    1 2 -3 3027.16
    -3 1 -3 2900.75
    -3 2 3 2962.69
    -3 2 3 2902.3
    2 -3 -3 2986.48
    1 -3 3 2949.68
    -2 -1 -3 2997.35
    -1 -2 3 2871.37
    -1 3 -3 2950.74
    2 1 3 2955.59
    1 2 -4 782.02
    2 1 4 829.39
    -3 2 4 833.71
    -3 1 -4 831.25
    -2 -1 -4 821.5
    -3 1 -4 785.45
    1 2 -4 825.55
    2 -3 -4 822.84
    3 -1 4 783
    1 -3 4 819.4
    -1 -2 4 877.64
    3 -2 -4 792.92
    -1 3 -4 603.29
    -2 -1 -4 762.31
    -2 3 4 830.1
    -2 3 5 1968.18
    -3 1 -5 2030.33
    3 -2 -5 2002
    -3 1 -5 2049.9
    3 -1 5 2088.1
    -2 -1 -5 2052.05
    1 2 -5 2017.6
    2 -3 -5 1982.07
    1 2 -5 1952.9
    -1 -2 5 2040.88
    -1 3 -5 1995.39
    2 1 5 2020.02
    -3 2 5 2049.72
    1 -3 5 2061.38
    -2 3 6 962.43
    2 1 6 946.59
    -3 2 6 955.06
    3 -1 6 966.58
    3 -2 -6 902.86
    2 -3 -6 953.53
    -2 -1 -6 955.19
    1 -3 6 926.72
    -1 -2 6 937.39
    -3 1 -6 921.07
    -1 3 -6 889.1
    2 -3 -7 55.61
    -3 2 7 65.18
    3 -2 -7 44.16
    1 -3 7 57.5
    -2 3 7 36.46
    -3 1 -7 28.17
    -2 -1 -7 43.53
    -1 -2 7 51.85
    2 1 7 29.23
    0 -3 -7 630.86
    3 -3 7 576.4
    0 3 7 633.17
    -3 0 7 639.84
    0 3 6 753.33
    3 0 -6 690.35
    -3 3 -6 664.96
    0 -3 -6 669.51
    3 -3 6 703.95
    -3 0 6 761.09
    -3 3 -5 137.07
    3 0 -5 143.92
    0 -3 -5 122.27
    3 -3 5 137.48
    -3 0 5 138.21
    0 3 5 138.73
    0 3 4 2405.64
    3 0 -4 2284
    3 -3 4 2355.65
    0 -3 -4 2330.82
    3 -3 4 2386.5
    -3 0 4 2352.59
    -3 0 4 2384.06
    -3 0 3 6988.41
    0 3 3 6726.56
    3 0 -3 6931.88
    3 -3 3 6874.38
    0 3 3 6614.91
    0 -3 -3 6665.14
    -3 0 3 6870.13
    -3 3 -3 6745.05
    3 -3 3 6979.77
    3 -3 2 1878.13
    -3 3 -2 1980.23
    -3 0 2 1917.03
    3 0 -2 1931.08
    0 -3 -2 2058.95
    -3 0 2 1929.6
    0 -3 -2 2241.88
    3 -3 2 1981.08
    0 3 2 2004.04
    -3 3 -1 1473.38
    3 0 -1 1453.28
    3 -3 1 1529.03
    -3 0 1 1471.86
    0 -3 -1 1455.62
    -3 0 1 1477.44
    0 3 1 1450.15
    0 -3 -1 1448.2
    3 -3 1 1484.74
    3 0 0 8107.27
    -3 3 0 8102.98
    -3 0 0 8063.17
    0 -3 0 7928.36
    3 -3 0 7975.05
    -3 3 1 5073.55
    3 -3 -1 5338.06
    3 -3 -1 5242.37
    0 3 -1 5322.41
    0 -3 1 5234
    3 0 1 5364.47
    -3 0 -1 5167.48
    3 -3 -2 3065.95
    3 0 2 3059.66
    -3 3 2 3044.55
    0 3 -2 3128.14
    3 0 2 3078.68
    -3 3 2 3036.9
    -3 0 -2 3125.21
    0 -3 2 3122.92
    3 -3 -3 4497.1
    -3 0 -3 4405.5
    3 0 3 4414.51
    -3 3 3 4188.68
    -3 0 -3 4517.32
    0 -3 3 4408.58
    0 3 -3 4330.01
    -3 3 3 4399.07
    3 0 4 1508.9
    -3 0 -4 1551.95
    -3 0 -4 1451.07
    3 -3 -4 1635.15
    0 -3 4 1588.18
    -3 3 4 1537.1
    -3 3 5 272.84
    -3 0 -5 267.54
    3 0 5 248.24
    0 3 -5 243.64
    3 -3 -5 254.53
    0 -3 5 253.48
    3 0 6 1015.55
    3 -3 -6 984.81
    -3 0 -6 1041.54
    0 -3 6 1012.67
    -3 3 6 1049.85
    0 3 -6 936.38
    3 -3 -7 643.33
    -3 3 7 615.66
    -3 0 -7 605.73
    0 -3 7 605.78
    -4 2 1 3267.64
    2 -4 -1 3298.15
    -4 2 1 3255.01
    4 -2 1 3229.22
    2 -4 1 3111
    2 2 1 3277.52
    2 2 -1 3260.28
    -2 -2 1 3229.31
    -2 4 1 3246.74
    -2 -2 -1 3312.92
    -2 -2 -1 3406.65
    4 -2 -1 3236.27
    -4 2 -1 3217.69
    -2 -2 1 3197.96
    -2 4 -1 3385.65
    2 -4 -1 3254.21
    4 -2 2 331.11
    -4 2 2 372.66
    2 -4 2 339.73
    -2 -2 -2 385.76
    4 -2 2 375.95
    -4 2 2 346.01
    -2 -2 2 356.96
    -2 4 -2 375.76
    2 -4 -2 363.87
    2 2 2 358.49
    -4 2 -2 383.78
    4 -2 -2 351.25
    -2 -2 -2 383.61
    2 -4 -2 386.15
    2 2 -2 395.42
    -2 -2 2 345.16
    -2 4 2 380.35
    -4 2 -3 3704.34
    4 -2 3 3574.94
    2 2 -3 3740.28
    2 -4 -3 3668.82
    -2 -2 -3 3609.65
    -4 2 3 3582.05
    -2 -2 -3 3572.58
    4 -2 3 3544.21
    -2 4 3 3647.18
    4 -2 -3 3638.37
    2 2 -3 3634.4
    -2 -2 3 3664.44
    2 2 3 3694.25
    -2 4 -3 3672.35
    2 -4 3 3604.59
    -4 2 3 3734.84
    -2 4 -4 2925.36
    -4 2 4 2910.36
    4 -2 -4 2794.37
    2 2 -4 2837.19
    2 -4 -4 2873.47
    -4 2 4 2679.26
    -4 2 -4 3030.83
    4 -2 4 2748.99
    -2 -2 -4 2833.59
    4 -2 4 2910.91
    2 -4 4 2825.75
    2 2 -4 2934.98
    -2 4 4 2809.84
    2 2 4 2853.65
    -4 2 -5 404.42
    2 -4 5 410.77
    4 -2 -5 394.24
    -2 -2 -5 391.61
    2 2 5 403.18
    -2 4 -5 395.37
    4 -2 5 406.37
    -2 -2 5 524.36
    2 -4 -5 401.69
    -4 2 5 400.42
    2 2 -5 377.67
    4 -2 5 407.69
    -2 4 5 385.72
    -2 4 6 552.16
    2 2 6 553.32
    4 -2 6 549.07
    4 -2 -6 555.42
    -2 -2 6 576.79
    2 -4 -6 536.01
    -2 4 -6 546.62
    -2 -2 -6 568.42
    2 -4 6 569.4
    -4 2 6 585.62
    -1 4 6 759.94
    -3 4 -6 697.93
    1 3 6 764.2
    -4 1 6 774.15
    4 -1 -6 716.22
    -3 -1 6 756.51
    1 -4 -6 748.69
    -1 -3 -6 768.58
    4 -3 6 737.94
    3 -4 6 759.47
    -3 4 -5 1277.72
    -4 1 5 1290.04
    -4 3 -5 1225.82
    3 1 -5 1310.99
    4 -1 -5 1232.94
    3 1 -5 1257.8
    1 -4 -5 1240.66
    -3 -1 5 1283.08
    4 -3 5 1232.97
    4 -3 5 1279.14
    3 -4 5 1337.51
    -1 4 5 1309.39
    -1 -3 -5 1209.75
    1 3 5 1284.12
    -4 3 -4 594.41
    4 -3 4 465.15
    -4 1 4 501.7
    3 1 -4 528.84
    4 -3 4 516.6
    1 -4 -4 527.21
    3 -4 4 538.01
    -4 1 4 519.95
    -3 -1 4 488.86
    -1 -3 -4 497.31
    4 -1 -4 529.56
    -3 4 -4 559.92
    -1 4 4 482.28
    1 3 4 518.86
    1 3 3 3040.82
    -4 3 -3 2974.02
    4 -3 3 3054.76
    -4 1 3 3051.81
    3 1 -3 3052.9
    4 -1 -3 2960.91
    -4 1 3 2959.38
    1 -4 -3 2947.61
    -1 -3 -3 3050.35
    -3 -1 3 3024.97
    -3 -1 3 2956.94
    -1 -3 -3 2999.34
    -1 4 3 2928.68
    4 -3 3 3005.97
    -3 4 -3 2977.57
    3 -4 3 3005.56
    -4 3 -2 5765.59
    1 -4 -2 5836.58
    3 -4 2 5751.12
    4 -3 2 5969.66
    3 -4 2 5847.98
    4 -1 -2 5757.43
    1 -4 -2 5866.63
    -3 -1 2 5818.44
    4 -3 2 5877.93
    -1 -3 -2 5717.45
    -1 -3 -2 5913.57
    -1 -3 -2 6123.62
    -4 1 2 5858.59
    3 1 -2 5810.58
    -3 -1 2 5973.13
    -1 4 2 6039.07
    -4 1 2 5915.71
    -3 4 -2 5894.18
    -3 -1 1 1362.28
    -4 3 -1 1393.29
    -1 -3 -1 1550.93
    1 -4 -1 1360.3
    4 -1 -1 1460.31
    3 1 -1 1384.77
    -4 1 1 1347.88
    3 -4 1 1371.99
    -3 -1 1 1374.31
    1 -4 -1 1379.17
    -1 -3 -1 1377.55
    4 -3 1 1424.16
    3 -4 1 1398.93
    -1 4 1 1348.26
    4 -3 1 1576.2
    -3 4 -1 1333.59
    1 3 0 2395.82
    3 -4 0 2268.69
    4 -3 0 2490.27
    -4 1 0 2394.24
    4 -1 0 2267.52
    -3 -1 0 2316.05
    3 1 0 2377.61
    -1 -3 0 2378.67
    1 -4 0 2306.46
    -1 4 0 2315.44
    -4 3 0 2346.96
    4 -3 0 2353.27
    -3 -1 0 2392.09
    -3 4 0 2395.95
    3 -4 0 2352.48
    -3 4 1 9050
    -4 3 1 8831.62
    -1 -3 1 9042.37
    3 1 1 8846.29
    1 -4 1 8838.44
    3 -4 -1 8973.89
    4 -3 -1 8973.54
    -3 -1 -1 8874.76
    1 3 -1 8734.86
    3 1 1 8830.58
    1 3 -1 8866.3
    3 -4 -1 8804.2
    -4 3 1 8959.98
    -4 1 -1 8953.39
    -1 4 -1 8674.29
    4 -1 1 8987.06
    -1 -3 2 3029.39
    -3 4 2 3087.63
    1 -4 2 3023.91
    3 1 2 3067.61
    -4 1 -2 3144.73
    -4 3 2 3046.8
    4 -3 -2 3044.89
    4 -1 2 3118.23
    -3 4 2 3008.02
    1 3 -2 3059.06
    -1 4 -2 3044.41
    -4 3 2 3127.6
    3 1 2 3089.88
    3 1 3 609.44
    -3 -1 -3 591.49
    -4 1 -3 711.68
    -4 3 3 583
    4 -3 -3 604.75
    3 -4 -3 585.85
    -3 -1 -3 593.85
    1 3 -3 597.5
    4 -1 3 599.19
    -3 4 3 628.82
    -1 4 -3 567.31
    -1 -3 3 607.1
    1 -4 3 585.19
    -4 3 3 603.05
    -4 3 4 2570.86
    4 -3 -4 2453.75
    3 1 4 2541.55
    -3 -1 -4 2472.39
    4 -1 4 2525.04
    -4 1 -4 2523.33
    3 -4 -4 2519.67
    -3 -1 -4 2447.74
    -1 -3 4 2544.11
    1 -4 4 2591.36
    -1 4 -4 2555.1
    -3 4 4 2502.56
    -4 3 5 1398.24
    4 -3 -5 1417.64
    3 -4 -5 1438.77
    -4 1 -5 1432.77
    -3 -1 -5 1436.21
    3 1 5 1406.17
    -1 -3 5 1492.22
    1 -4 5 1485.44
    1 3 -5 1424.29
    -1 4 -5 1488.76
    -3 4 5 1424.19
    -4 3 6 119.81
    1 -4 6 140.9
    4 -3 -6 109.71
    3 -4 -6 144.51
    -1 4 -6 130.47
    -1 -3 6 159.19
    -3 -1 -6 125.03
    -4 1 -6 110.86
    -3 4 6 153.86
    -4 0 6 92.57
    4 -4 6 88.71
    4 0 -6 72.16
    0 -4 -6 77.88
    -4 4 -6 74.71
    0 4 6 84.27
    -4 4 -5 761.94
    4 0 -5 797.5
    -4 0 5 769.15
    0 -4 -5 789.9
    4 -4 5 796.17
    0 4 5 809.63
    -4 4 -4 2379.63
    4 0 -4 2315.99
    -4 0 4 2279.65
    0 -4 -4 2267.68
    -4 0 4 2291.44
    0 4 4 2274.88
    4 -4 4 2378.25
    -4 4 -3 1425.88
    4 -4 3 1494.79
    4 -4 3 1440.89
    4 0 -3 1410.31
    -4 0 3 1417.36
    -4 0 3 1373.11
    0 -4 -3 1416.92
    0 4 3 1469.29
    0 4 3 1418.51
    -4 4 -2 2853.33
    0 -4 -2 2818.94
    4 -4 2 2838.01
    4 -4 2 2859.25
    4 0 -2 2815.9
    -4 0 2 2774.21
    0 -4 -2 2893.53
    -4 0 2 2735.07
    0 4 2 2959.16
    -4 4 -1 4418.27
    4 -4 1 4373.38
    -4 0 1 4367.62
    0 -4 -1 4423.9
    0 -4 -1 4277.16
    4 0 -1 4392.36
    4 -4 1 4420.32
    0 4 1 4430.51
    -4 4 0 1389.6
    4 -4 0 1397.07
    4 -4 0 1397.34
    -4 0 0 1354.73
    0 4 0 1438.52
    0 -4 0 1404.16
    4 0 0 1381.51
    -4 4 1 2916.61
    4 -4 -1 3120.73
    -4 0 -1 2914.41
    4 0 1 2956.6
    4 -4 -1 3057.64
    0 -4 1 3085.74
    0 4 -1 3027.33
    0 -4 2 6841.06
    4 0 2 6948.44
    -4 0 -2 7150.02
    4 -4 -2 7067.16
    -4 4 2 7124.41
    0 4 -2 6987.73
    -4 4 2 7184.78
    4 0 3 1718.46
    -4 4 3 1559.79
    -4 0 -3 1662.19
    4 -4 -3 1627.69
    0 4 -3 1686.29
    -4 4 3 1660.06
    0 -4 3 1631.01
    4 0 4 149.92
    4 -4 -4 153.08
    -4 0 -4 181.76
    0 4 -4 158.06
    0 -4 4 163.77
    -4 4 4 165.49
    -4 4 5 1484.14
    4 -4 -5 1450.29
    -4 0 -5 1369.85
    0 -4 5 1487.48
    0 4 -5 1394
    -4 4 6 1036.78
    4 -4 -6 1016.11
    -4 0 -6 1010.51
    0 -4 6 1083.91
    0 4 -6 899.8
    -3 -2 6 166.65
    -2 -3 -6 177.88
    5 -2 -6 151.89
    2 -5 -6 169.97
    -3 5 -6 142.55
    3 -5 6 189.84
    -2 5 6 208.66
    5 -3 5 1080.94
    -5 3 -5 1102.71
    5 -2 -5 986.22
    2 -5 -5 1049.33
    -2 -3 -5 1068.76
    -3 -2 5 1031.64
    3 2 -5 1047.91
    -2 5 5 1056.61
    3 -5 5 1104.03
    -3 5 -5 1126.02
    2 3 5 1108.07
    3 -5 4 1660.2
    -5 2 4 1506.11
    5 -3 4 1553.41
    3 2 -4 1709.67
    5 -2 -4 1596.5
    -5 2 4 1546.7
    2 -5 -4 1608.95
    -2 -3 -4 1624.71
    -3 -2 4 1624.98
    -2 5 4 1606.67
    2 3 4 1682.18
    -3 5 -4 1631.01
    -5 3 -3 503.45
    5 -3 3 494.09
    3 2 -3 518.16
    5 -2 -3 500.88
    -5 2 3 499.24
    2 -5 -3 483.19
    3 -5 3 525.04
    -2 -3 -3 488.48
    -2 -3 -3 475.18
    -3 -2 3 471.55
    -2 5 3 521.89
    2 3 3 484.78
    -3 -2 3 513.05
    -3 5 -3 475.67
    -3 -2 2 3152.16
    2 -5 -2 3115.57
    -5 3 -2 3119.66
    3 2 -2 3181.66
    5 -2 -2 3085.47
    3 -5 2 3037.52
    -5 2 2 3098.88
    2 -5 -2 3079.17
    -2 -3 -2 3176.53
    -3 -2 2 3094.81
    -2 -3 -2 3044.67
    -2 5 2 3114.01
    -3 5 -2 3141.38
    5 -3 1 7269.77
    5 -2 -1 7175.19
    -5 2 1 7118.76
    -3 -2 1 7184.83
    2 -5 -1 7374.43
    2 -5 -1 6974.21
    -2 -3 -1 7526.73
    -3 -2 1 7260.51
    3 -5 1 7234.85
    -2 -3 -1 7323
    3 2 -1 7210.07
    -5 3 -1 7478.08
    -2 5 1 7308.2
    2 3 1 7308.11
    -3 5 -1 7407.14
    3 -5 0 1297.74
    2 3 0 1270.52
    3 2 0 1316.81
    -5 3 0 1307.43
    -5 2 0 1302.44
    5 -3 0 1285.38
    3 -5 0 1258.28
    -3 -2 0 1311.35
    -2 -3 0 1335.83
    -2 -3 0 1330.39
    -2 5 0 1355.7
    2 -5 0 1298.85
    -3 5 0 1326.23
    -3 -2 0 1289.42
    5 -2 0 1308.49
    3 2 1 734.04
    2 3 -1 783.36
    -5 3 1 710.67
    -5 2 -1 752.83
    5 -3 -1 771.53
    -2 -3 1 738.09
    3 -5 -1 776.15
    -3 -2 -1 750.48
    2 -5 1 750.56
    3 -5 -1 699.34
    5 -2 1 741.11
    -2 -3 1 756.37
    -2 5 -1 753.99
    -3 -2 -1 776.58
    -3 5 1 715.23
    -3 5 2 5069.1
    -5 3 2 4888.8
    -2 -3 2 5034.98
    3 2 2 4936.83
    -5 3 2 5105.83
    5 -2 2 4995.27
    5 -3 -2 5135.17
    -5 2 -2 5008.49
    2 -5 2 5023.71
    3 -5 -2 5062.25
    -3 -2 -2 5016.12
    3 -5 -2 5233.64
    2 3 -2 5159.4
    3 2 2 5011.37
    -2 5 -2 5097.27
    -5 3 3 2829.88
    2 -5 3 2774.87
    -5 2 -3 2935.68
    -5 3 3 2790.25
    5 -3 -3 2771.41
    3 -5 -3 2800.28
    -3 -2 -3 2878.82
    -3 -2 -3 2816.33
    2 3 -3 2884.39
    5 -2 3 2891.59
    -3 5 3 2722.16
    -2 5 -3 2726.33
    3 2 3 2794.35
    -2 -3 3 2797.87
    3 2 4 380.76
    2 -5 4 423.6
    5 -2 4 482.8
    -5 2 -4 407.75
    -5 3 4 415.22
    5 -3 -4 380.2
    3 -5 -4 407.19
    -3 -2 -4 399.86
    2 3 -4 462.54
    -3 5 4 402.7
    -2 -3 4 393.41
    -2 5 -4 393.17
    -5 2 -5 892.84
    5 -2 5 936.23
    5 -3 -5 867.56
    3 -5 -5 919.19
    -3 -2 -5 895.43
    2 3 -5 890.65
    -2 -3 5 932.03
    -5 3 5 855.81
    -3 5 5 901.58
    -2 5 -5 967.18
    2 -5 5 945.11
    5 -2 6 626.01
    5 -3 -6 599.55
    3 -5 -6 671.8
    -3 -2 -6 663.38
    -2 -3 6 631.69
    2 -5 6 650.99
    -2 5 -6 602.13
    -3 5 6 608.63
    1 4 6 690.39
    1 -5 -6 674.12
    -1 -4 -6 699.4
    -1 5 6 649.37
    4 -5 5 201.77
    -4 5 -5 214.81
    -5 4 -5 199.95
    5 -1 -5 232.39
    1 -5 -5 207.28
    -1 -4 -5 245.64
    -1 5 5 192.11
    1 4 5 228.34
    -4 5 -4 1087
    4 -5 4 1071.61
    -5 4 -4 1098.01
    5 -4 4 1064.78
    5 -1 -4 1039.99
    4 1 -4 1071.13
    1 -5 -4 1069.42
    -5 1 4 1003.99
    -1 -4 -4 1078.53
    -4 -1 4 998.3
    -4 -1 4 984.28
    -1 5 4 1071.5
    1 4 4 1013.6
    4 -5 3 2771.66
    -4 5 -3 2589.16
    -5 4 -3 2721.12
    5 -4 3 2740.4
    4 1 -3 2699.82
    -5 1 3 2703.98
    5 -1 -3 2668.06
    1 -5 -3 2679.26
    -4 -1 3 2669.69
    -1 -4 -3 2617.34
    -1 5 3 2640.89
    1 4 3 2509.32
    1 4 3 2654.92
    -4 -1 3 2562.75
    -4 5 -2 1368.95
    4 1 -2 1444.12
    -5 4 -2 1418.66
    5 -4 2 1427.16
    -1 -4 -2 1435.8
    5 -1 -2 1352.77
    4 -5 2 1388.77
    -5 1 2 1359.69
    5 -4 2 1387.18
    -4 -1 2 1436.16
    1 -5 -2 1405.04
    -1 -4 -2 1424.54
    1 4 2 1351.26
    -1 5 2 1403.77
    1 -5 -2 1342.1
    -4 5 -1 2680.92
    -5 4 -1 2732.45
    5 -4 1 2590.43
    4 1 -1 2642.27
    5 -4 1 2738.41
    5 -1 -1 2632.96
    4 -5 1 2588.07
    1 -5 -1 2652.33
    -5 1 1 2653.62
    -1 -4 -1 2651.34
    -4 -1 1 2700.46
    -1 -4 -1 2731.07
    1 4 1 2655.96
    4 -5 1 2729.39
    -1 5 1 2681.83
    -4 5 0 5207.24
    -5 4 0 5202.42
    4 1 0 5204.17
    5 -4 0 5269.85
    1 4 0 4972.36
    5 -1 0 5281.67
    4 -5 0 5179.41
    5 -4 0 5272.96
    -5 1 0 5284.57
    4 -5 0 5169.93
    -4 -1 0 5198.12
    1 4 0 5149.68
    -1 5 0 5048.77
    -1 -4 0 5265.86
    1 -5 0 5090.55
    -4 5 1 1327.96
    -5 4 1 1352.09
    5 -1 1 1325.21
    4 1 1 1354.1
    -5 1 -1 1419.55
    5 -4 -1 1331.51
    4 -5 -1 1334.79
    -4 -1 -1 1350.92
    -1 -4 1 1478.09
    1 -5 1 1430.08
    1 4 -1 1336.81
    -5 4 1 1327.25
    -1 5 -1 1287.3
    4 -5 -1 1319.59
    -4 5 2 1059.14
    4 1 2 1066.19
    5 -1 2 1038.97
    -5 4 2 985.23
    -1 -4 2 1040.64
    1 -5 2 1027.46
    -5 1 -2 1076.44
    5 -4 -2 991.61
    4 -5 -2 1001.26
    -4 5 2 1076.33
    1 4 -2 1019.9
    -1 5 -2 1022.47
    -5 4 2 1045.57
    -1 -4 3 3800.19
    4 1 3 3804.55
    -5 4 3 3694.98
    5 -4 -3 3670.64
    -4 -1 -3 3748.33
    4 -5 -3 3738.45
    5 -1 3 3819.57
    1 4 -3 3782.17
    -4 5 3 3856.04
    -1 5 -3 3729.94
    1 -5 3 3852.44
    -5 4 3 3783.94
    -5 4 4 1526.73
    1 -5 4 1466.96
    4 1 4 1549.94
    5 -1 4 1570.6
    -5 1 -4 1611.25
    5 -4 -4 1508.36
    -4 -1 -4 1482.18
    4 -5 -4 1616.2
    1 4 -4 1580.17
    -1 5 -4 1504.83
    -1 -4 4 1581.2
    -5 4 5 139.18
    -1 -4 5 152.31
    5 -1 5 144.79
    5 -4 -5 137.23
    4 -5 -5 136.68
    1 4 -5 116.94
    -1 5 -5 137.4
    1 -5 5 116.03
    -4 5 5 115.29
    -4 5 6 549.32
    5 -1 6 565.02
    5 -4 -6 440.74
    4 -5 -6 498.15
    -4 -1 -6 478.45
    -1 -4 6 557.62
    1 -5 6 507.61
    -5 5 -5 1220.19
    5 0 -5 1152.85
    0 -5 -5 1186.02
    0 5 5 1323.65
    -5 5 -4 512.04
    5 0 -4 447.49
    5 -5 4 454.67
    0 -5 -4 452.85
    -5 0 4 453.87
    0 5 4 498.86
    -5 5 -3 1150.22
    5 0 -3 1199.5
    5 -5 3 1128.87
    -5 0 3 1164.78
    0 -5 -3 1135.36
    0 5 3 1096.08
    -5 5 -2 2668.14
    5 -5 2 2677.78
    5 0 -2 2658.03
    -5 0 2 2665.52
    0 -5 -2 2560.75
    5 -5 2 2739.89
    0 5 2 2785.64
    0 -5 -2 2632.66
    -5 5 -1 1491.56
    5 -5 1 1587.83
    5 0 -1 1512.98
    5 -5 1 1561.43
    0 -5 -1 1527.01
    -5 0 1 1466.96
    0 5 1 1526.41
    -5 5 0 2522.55
    5 -5 0 2622.65
    -5 0 0 2613.24
    5 -5 0 2643.72
    0 5 0 2609.36
    5 0 0 2590.46
    0 -5 0 2607.17
    -5 5 1 4805.8
    5 0 1 4592.74
    5 -5 -1 4805.75
    -5 0 -1 4763.03
    0 -5 1 4812.54
    0 5 -1 4707.98
    -5 5 2 1132.06
    5 0 2 1017.38
    0 -5 2 1028.53
    -5 0 -2 1085.91
    5 -5 -2 1059.79
    -5 5 2 1088.12
    0 5 -2 1083.87
    0 -5 3 367.02
    -5 0 -3 443.48
    5 -5 -3 422.95
    5 0 3 454.04
    0 5 -3 396.86
    -5 5 3 408.2
    0 -5 4 2246.53
    5 0 4 2224.23
    -5 0 -4 2183.56
    5 -5 -4 2114.9
    0 5 -4 2033.72
    -5 5 4 2278.4
    0 -5 5 1174.39
    -5 5 5 1075.21
    5 0 5 1137.26
    5 -5 -5 1077
    0 5 -5 1046.58
    3 -6 0 4421.96
    -3 -3 0 4177.71
    3 3 0 4448
    -6 3 0 4323.3
    6 -3 0 4349.06
    -3 -3 0 4322.24
    -3 6 0 4298.29
    3 3 1 1639.8
    6 -3 1 1601
    -6 3 -1 1642.9
    6 -3 -1 1610.92
    -6 3 1 1606.24
    -3 -3 -1 1653.48
    3 -6 -1 1608.53
    -3 -3 1 1576.46
    -3 -3 1 1643.55
    3 3 -1 1594.76
    3 -6 1 1678.75
    -3 6 -1 1660.22
    -3 6 1 1722.51
    3 3 2 905.68
    -6 3 -2 854.48
    -3 -3 2 876.83
    6 -3 -2 921.38
    6 -3 2 922.15
    -6 3 2 930.75
    3 -6 -2 950.67
    3 -6 -2 844.98
    3 -6 2 895.36
    -3 -3 -2 898.87
    -3 -3 2 939.89
    -3 6 -2 932.75
    -3 6 2 879.64
    -3 -3 3 2432.27
    3 3 3 2490.31
    6 -3 3 2502.49
    -6 3 -3 2614.31
    3 -6 3 2500.13
    6 -3 -3 2460.81
    -6 3 3 2401.21
    3 -6 -3 2489.42
    -3 -3 -3 2376.87
    3 3 -3 2635.33
    -3 6 3 2495.05
    -3 6 -3 2426.41
    6 -3 4 1041
    -6 3 -4 1119.24
    3 -6 4 1086.86
    6 -3 -4 1063.26
    3 -6 -4 1076.77
    -3 -3 -4 1045.57
    3 3 -4 1115.35
    -3 6 4 1082.1
    -3 6 -4 1053.16
    -3 -3 4 1005.43
    6 -3 5 149.43
    6 -3 -5 159.57
    3 -6 -5 156.46
    -3 6 -5 142.02
    -6 3 -5 158.43
    -3 -3 -5 169.76
    3 3 -5 181.27
    -3 6 5 181.83
    3 -6 5 174.12
    -4 6 -5 993.81
    4 -6 5 1007.58
    -6 4 -5 1040.43
    6 -2 -5 1026.65
    -2 -4 -5 965.91
    -2 6 5 1028.35
    -6 4 -4 200.62
    6 -4 4 184.71
    4 -6 4 181.46
    6 -2 -4 198.81
    2 -6 -4 166
    -2 -4 -4 192.37
    -4 6 -4 168.9
    4 2 -4 176.43
    -2 6 4 180.41
    2 4 4 183.8
    -4 6 -3 1113.05
    -6 4 -3 1103.75
    6 -4 3 1158.65
    6 -2 -3 1034.38
    4 -6 3 1054.51
    -6 2 3 1069.63
    2 -6 -3 1015.43
    -4 -2 3 1113.97
    -2 -4 -3 1039.04
    -2 6 3 1124.17
    2 4 3 1107.37
    2 -6 -2 3767.03
    2 4 2 3762.66
    -6 4 -2 4000.5
    6 -4 2 3882.54
    4 2 -2 3788.73
    6 -2 -2 3746.63
    -6 2 2 3756.41
    4 -6 2 3762.55
    -4 -2 2 3755.09
    -2 -4 -2 3907.6
    -2 6 2 3841.74
    -4 6 -2 3820.38
    -4 6 -1 1630.34
    2 4 1 1554.88
    4 2 -1 1591.5
    6 -4 1 1675.9
    6 -2 -1 1581.53
    -6 2 1 1545.28
    2 -6 -1 1594.08
    -4 -2 1 1575.78
    -2 -4 -1 1589.56
    -6 4 -1 1634.06
    4 -6 1 1617.78
    -2 6 1 1670.05
    -4 6 0 1185.56
    -2 -4 0 1188.57
    2 -6 0 1094.92
    4 2 0 1187.38
    4 -6 0 1188.99
    6 -2 0 1144
    6 -4 0 1122.54
    -6 2 0 1114.36
    -4 -2 0 1140.21
    2 4 0 1139.33
    -6 4 0 1127.65
    -2 6 0 1174.88
    -4 6 1 3254.09
    4 2 1 3193.28
    6 -2 1 3201.51
    -6 4 1 3299.08
    -6 2 -1 3165.51
    6 -4 -1 3310.44
    -4 -2 -1 3184.43
    -2 -4 1 3291.09
    2 4 -1 3185.32
    2 -6 1 3296.13
    4 -6 -1 3227.67
    -2 6 -1 3269.55
    -4 6 2 1671.08
    4 2 2 1699
    6 -2 2 1625.93
    -6 2 -2 1743.52
    -6 4 2 1779.35
    -2 -4 2 1742.41
    6 -4 -2 1693.71
    4 -6 -2 1683.71
    2 -6 2 1772.76
    -4 -2 -2 1762.79
    2 4 -2 1707.52
    4 -6 -2 1704.6
    -2 6 -2 1738.71
    4 2 3 755.12
    -2 -4 3 828.07
    6 -2 3 795.4
    -6 2 -3 812.2
    2 -6 3 775.26
    -6 4 3 772.49
    6 -4 -3 790.75
    4 -6 -3 788.63
    -4 -2 -3 809.95
    2 4 -3 882.24
    -4 6 3 812.2
    -2 6 -3 744.48
    -2 -4 4 1562.43
    4 2 4 1637.72
    6 -2 4 1575.27
    2 -6 4 1533.42
    -6 2 -4 1598.43
    6 -4 -4 1531.25
    4 -6 -4 1482.89
    2 4 -4 1677.63
    -4 6 4 1649.17
    -2 6 -4 1625.26
    2 -6 5 635.67
    4 2 5 684.51
    6 -2 5 615.21
    6 -4 -5 597.23
    4 -6 -5 659.09
    2 4 -5 601.71
    -4 6 5 604.64
    -2 6 -5 588.08
    -2 -4 5 605.24
    -5 6 -4 1610.61
    -6 5 -4 1608.51
    6 -1 -4 1604.95
    -6 1 4 1543.28
    -5 -1 4 1659.08
    -1 6 4 1633.63
    1 5 4 1562.21
    -5 6 -3 414.97
    -6 5 -3 434.27
    5 1 -3 416.46
    6 -1 -3 433.27
    -6 1 3 407.09
    5 -6 3 440.77
    -5 -1 3 436.67
    -1 6 3 470.45
    1 5 3 414.2
    1 -6 -2 1101.31
    -5 6 -2 1152.2
    -6 5 -2 1160.69
    6 -5 2 1069.28
    5 1 -2 1130.04
    6 -1 -2 1126.8
    -1 -5 -2 1146.74
    -6 1 2 1082.8
    -5 -1 2 1125.88
    5 -6 2 1128.08
    1 5 2 1133.37
    -1 6 2 1126.05
    -5 6 -1 3562.38
    5 -6 1 3632.59
    -6 5 -1 3561.52
    5 1 -1 3490.19
    6 -1 -1 3539.05
    6 -5 1 3527.75
    -6 1 1 3539.04
    1 -6 -1 3561.21
    -1 -5 -1 3517.04
    -5 -1 1 3567.94
    1 5 1 3700.19
    -1 6 1 3608.56
    -1 -5 0 1665.54
    -5 6 0 1605.21
    1 -6 0 1602.11
    -6 5 0 1605.07
    5 1 0 1566.32
    6 -1 0 1528.19
    6 -5 0 1581.55
    -6 1 0 1564.97
    -5 -1 0 1575.58
    5 -6 0 1552.67
    1 5 0 1590.46
    -1 6 0 1512.18
    -5 6 1 1131.81
    -6 5 1 1112.54
    5 1 1 1153.09
    6 -1 1 1073.17
    6 -5 -1 1110.25
    -6 1 -1 1119.51
    5 -6 -1 1161.84
    5 -6 -1 1062.09
    -5 -1 -1 1125.8
    -1 -5 1 1130.84
    1 -6 1 1140.41
    1 5 -1 1087.28
    -1 6 -1 1091.72
    -5 6 2 2734.7
    5 1 2 2708.86
    6 -1 2 2755.88
    -6 5 2 2687.79
    -6 1 -2 2874.88
    6 -5 -2 2653.5
    5 -6 -2 2586.38
    -1 -5 2 2758.32
    -5 -1 -2 2850.95
    1 -6 2 2737.57
    -5 6 2 2844.19
    1 5 -2 2785.64
    -1 6 -2 2669.75
    5 1 3 1230.08
    6 -1 3 1204.02
    -1 -5 3 1238.26
    1 -6 3 1234.29
    -6 1 -3 1309.06
    6 -5 -3 1219.5
    5 -6 -3 1224.08
    -5 -1 -3 1185.67
    1 5 -3 1237
    -5 6 3 1204.3
    -1 6 -3 1158.15
    5 1 4 303.46
    -1 -5 4 338.34
    6 -1 4 341.64
    1 -6 4 329.83
    -6 1 -4 352.43
    6 -5 -4 308.39
    5 -6 -4 323.31
    1 5 -4 346.87
    -1 6 -4 278.94
    -5 6 4 321.78
    -6 6 -4 1034.05
    0 6 4 1039.66
    -6 6 -3 1811.74
    6 0 -3 1760.56
    -6 0 3 1823.28
    0 6 3 1889.2
    -6 6 -2 418.98
    0 -6 -2 362.68
    6 0 -2 441.2
    -6 0 2 454.39
    -6 6 -1 1088.69
    6 0 -1 1051.64
    -6 0 1 1123.88
    0 6 1 1154.79
    -6 6 0 3784.3
    0 -6 0 3849.34
    6 0 0 3686.69
    6 -6 0 3561.9
    -6 0 0 3865.68
    0 6 0 3778.55
    -6 6 1 1296.73
    6 0 1 1246.21
    6 -6 -1 1297.78
    -6 0 -1 1380.65
    0 6 -1 1341.76
    0 -6 1 1399.05
    6 0 2 456.85
    6 -6 -2 430.94
    -6 0 -2 467.03
    0 -6 2 526.99
    0 6 -2 461.54
    6 0 3 1716.23
    0 -6 3 1761.78
    -6 0 -3 1727.3
    6 -6 -3 1630.95
    0 6 -3 1711.41
    6 0 4 1037.49
    0 -6 4 1050.32
    6 -6 -4 992.62
    0 6 -4 1092.5
    -7 4 -4 1471.85
    7 -3 -4 1452.22
    4 -7 4 1488.18
    4 3 -4 1470.48
    -3 7 4 1365.32
    -4 7 -4 1518.79
    3 4 3 345.33
    -7 4 -3 356.99
    7 -4 3 325.19
    7 -3 -3 358.17
    4 -7 3 388.96
    4 3 -3 389.99
    -3 7 3 371.33
    -4 7 -3 341.09
    3 4 2 722.88
    -7 4 -2 808.73
    7 -4 2 750.53
    7 -3 -2 811.02
    -7 3 2 736.62
    3 -7 -2 765.27
    -3 -4 -2 775.84
    -4 -3 2 834.09
    4 -7 2 772.9
    -4 7 -2 754.57
    4 -7 1 2864.58
    -7 4 -1 2814.48
    7 -4 1 2791.36
    7 -3 -1 2778.9
    -7 3 1 2917.8
    -4 -3 1 2903.73
    -3 -4 -1 2889.02
    3 -7 -1 2867.21
    -3 7 1 2873.25
    -4 7 -1 2871.69
    3 -7 0 1635.51
    4 3 0 1462.21
    -7 4 0 1615.25
    7 -3 0 1549.27
    7 -4 0 1590.37
    -7 3 0 1551.97
    4 -7 0 1571.84
    -4 -3 0 1594.27
    -3 7 0 1481.93
    -4 7 0 1618.8
    -4 7 1 1003.23
    4 3 1 994.05
    7 -3 1 1066.33
    -7 3 -1 1088.45
    -7 4 1 1081.61
    7 -4 -1 1044.37
    -4 -3 -1 1178.43
    3 4 -1 1057.94
    4 -7 -1 1088.54
    -3 7 -1 1083.53
    3 -7 1 1043.55
    4 3 2 1944.5
    7 -3 2 1986.44
    -7 3 -2 1996.74
    -7 4 2 1939.68
    7 -4 -2 1971.03
    -4 -3 -2 1947.7
    3 -7 2 1996.94
    3 4 -2 2005.05
    4 -7 -2 1989.46
    -3 7 -2 1983.57
    4 3 3 821.66
    7 -3 3 892.64
    -7 3 -3 919.33
    7 -4 -3 880.55
    3 -7 3 885.82
    3 4 -3 914.67
    -4 7 3 906.27
    -3 7 -3 857.66
    4 3 4 283.59
    7 -3 4 309.81
    -7 3 -4 312.7
    3 -7 4 343.59
    7 -4 -4 331.45
    3 4 -4 354.15
    -4 7 4 324.41
    -3 7 -4 329.75
    -5 7 -3 2184.44
    -7 5 -3 2230.12
    7 -2 -3 2164.2
    -7 2 3 2053.06
    -5 -2 3 2222.47
    5 -7 3 2153.52
    -2 7 3 2101.55
    -5 7 -2 552.74
    -7 5 -2 575.16
    2 -7 -2 581.43
    7 -5 2 521.42
    7 -2 -2 585.89
    -7 2 2 562.9
    -5 -2 2 605.36
    2 5 2 554.82
    5 -7 2 607.7
    -5 7 -1 589.75
    5 -7 1 636.48
    -7 5 -1 663.66
    5 2 -1 660.72
    7 -2 -1 659.69
    7 -5 1 665.64
    -7 2 1 613.81
    -5 -2 1 636.55
    2 -7 -1 651.63
    2 5 1 672.62
    -2 -5 -1 607.3
    -2 7 1 609.33
    -5 7 0 2606.83
    2 -7 0 2704.4
    -2 -5 0 2548.81
    -7 5 0 2570.03
    5 2 0 2660.37
    7 -2 0 2686.51
    7 -5 0 2582.47
    -7 2 0 2670.76
    -5 -2 0 2724.44
    5 -7 0 2649.16
    2 5 0 2569.1
    -2 7 0 2712.78
    -5 7 1 1600.81
    5 -7 -1 1687.17
    5 2 1 1579.95
    7 -2 1 1657.14
    -7 5 1 1614.59
    7 -5 -1 1619.11
    -7 2 -1 1750
    -5 -2 -1 1613.99
    2 5 -1 1669.7
    -2 -5 1 1538.51
    -2 7 -1 1632.23
    2 -7 1 1657.06
    5 2 2 857.54
    7 -2 2 904.17
    -7 5 2 797.78
    -7 2 -2 845.62
    7 -5 -2 844.43
    -5 -2 -2 838.56
    -2 -5 2 732.35
    2 -7 2 890.07
    -5 7 2 878.19
    2 5 -2 833.54
    -2 7 -2 865.97
    5 2 3 1369.64
    7 -2 3 1415.39
    -7 2 -3 1461.12
    7 -5 -3 1320.87
    2 -7 3 1407.17
    2 5 -3 1469.07
    -5 7 3 1404.35
    -2 7 -3 1400.85
    -6 7 -2 2274.81
    -7 6 -2 2253.45
    7 -1 -2 2166.26
    1 -7 -2 2389.99
    -7 1 2 2287.43
    -6 -1 2 2277.26
    -1 -6 -2 2119.49
    -6 7 -1 523.87
    -7 6 -1 569.6
    6 1 -1 531.7
    7 -1 -1 553.76
    -7 1 1 540.43
    -6 -1 1 529.12
    1 -7 -1 535.63
    -1 -6 -1 545.75
    1 6 1 564.3
    -6 7 0 657.58
    -7 6 0 659.68
    1 -7 0 709.56
    -1 -6 0 659.36
    6 1 0 656.56
    7 -1 0 649.43
    -7 1 0 624.99
    -6 -1 0 701.84
    1 6 0 662.12
    -1 7 0 649.4
    -7 6 1 2598.31
    6 1 1 2559.92
    7 -1 1 2522.16
    7 -6 -1 2465.08
    -7 1 -1 2714.27
    -6 -1 -1 2669.92
    1 6 -1 2624.95
    -1 7 -1 2611.12
    -1 -6 1 2557.52
    1 -7 1 2700.52
    6 1 2 1237.85
    7 -1 2 1254.76
    7 -6 -2 1192.7
    -7 1 -2 1309.57
    -6 -1 -2 1269.08
    -1 -6 2 1261.56
    1 -7 2 1299.68
    1 6 -2 1263.93
    -1 7 -2 1213.74
    -7 7 0 528.46
    7 0 0 558.95
    0 -7 0 583.26
    -7 0 0 562.36
    0 7 0 531.3
    8 -4 0 2462.31
    -8 4 0 2409.87
    4 -8 0 2388.86
    -4 -4 0 2447.95
    4 -8 1 867.15
    8 -4 1 877.47
    -8 4 -1 910.05
    8 -4 -1 886.04
    -8 4 1 820.82
    -4 -4 -1 870.99
    4 4 -1 891.58
    4 -8 -1 861.96
    -4 8 -1 793.93
    -8 5 0 660.15
    8 -3 0 696.36
    8 -5 0 688.15
    -8 3 0 734.47
    3 -8 0 705.06
    -5 -3 0 675.87
    5 -8 0 657.91
    3 5 0 689.73
_refine_special_details
;
The structure was refined using SHELXT (Sheldrick, 2015) Intrinsic Phasing and
 SHELXL (Sheldrick, 2015). Olex2 (Dolomanov et al., 2009) was used as a
 graphical interface. Images of the above compound were made using
 CrystalMaker for Windows, version 9.2.8 (CrystalMaker, 2017). The
 refinement proceeded without any incidents and without any need for modelling
 disorder or twinning or restraints.
The crystal was then mounted on MiTeGen Microloop with non-drying immersion
 oil. The crystal was then optically aligned on the Rigaku SCX-Mini
 diffractometer using a digital camera. Initial matrix images were collected to
 determine the unit cell, validity and proper exposure time. Three hemispheres
 (where \f= 0.0, 120.0 and 240.0) of data were collected with each consisting
 180 images each with 1.00\% widths and a 1.00\% step. Refinement of the
 structure was based on F2 against all reflections. The R-factor R is based on
 F2>2\s(F2), but is not relevant to the choice of reflections for refinement;
 whereas the weighted R-factor wR and goodness of fit S are based on F2. Due to
 the presence of exclusively intense diffraction peaks, there is no observable
 difference between the R factors for all versus gt.
;
_reflns_number_total     197
_reflns_number_gt     197
_reflns_threshold_expression     'I > 2\s(I)'
_refine_ls_structure_factor_coef     Fsqd
_refine_ls_matrix_type     full
_refine_ls_R_factor_all     0.0098
_refine_ls_R_factor_gt     0.0098
_refine_ls_wR_factor_gt     0.0293
_refine_ls_wR_factor_ref     0.0293
_refine_ls_goodness_of_fit_ref     1.258
_refine_ls_restrained_S_all     1.258
_refine_ls_number_reflns     197
_refine_ls_number_parameters     13
_refine_ls_number_restraints     0
_refine_ls_hydrogen_treatment     refxyz
_refine_ls_weighting_scheme     calc
_refine_ls_weighting_details
              'w=1/[\s^2^(Fo^2^)+(0.0148P)^2^+0.0962P] where P=(Fo^2^+2Fc^2^)/3'
_atom_sites_solution_hydrogens     difmap
_atom_sites_solution_primary     dual
_atom_sites_solution_secondary     ?
_refine_ls_shift/su_max     0.000
_refine_ls_shift/su_mean     0.000
_refine_diff_density_max     0.505
_refine_diff_density_min     -0.347
_refine_ls_extinction_method     none
_refine_ls_extinction_coef     .
loop_
    _atom_type_symbol
    _atom_type_description
    _atom_type_scat_dispersion_real
    _atom_type_scat_dispersion_imag
    _atom_type_scat_source
    'Ce' 'Ce' -0.2486 2.6331
                         'International Tables Vol C Tables 4.2.6.8 and 6.1.1.4'
    'H' 'H' 0.0000 0.0000
                         'International Tables Vol C Tables 4.2.6.8 and 6.1.1.4'
    'O' 'O' 0.0106 0.0060
                         'International Tables Vol C Tables 4.2.6.8 and 6.1.1.4'
    'P' 'P' 0.1023 0.0942
                         'International Tables Vol C Tables 4.2.6.8 and 6.1.1.4'
_computing_data_collection
;
CrysAlis PRO (Rigaku OD, 2015)
;
_computing_cell_refinement
;
CrysAlis PRO (Rigaku OD, 2015)
;
_computing_data_reduction
;
CrysAlis PRO (Rigaku OD, 2015)
;
_computing_structure_solution
;
SHELXT (Sheldrick, 2015a)
;
_computing_structure_refinement
;
SHELXL2014 (Sheldrick, 2015b)
;
_computing_molecular_graphics
;
<i>OLEX2</i> (Dolomanov <i>et al.</i>,  2009) and CrystalMaker (Palmer,
2014)
;
_computing_publication_material
;
<i>OLEX2</i> (Dolomanov <i>et al.</i>,  2009)
;
loop_
    _atom_site_type_symbol
    _atom_site_label
    _atom_site_fract_x
    _atom_site_fract_y
    _atom_site_fract_z
    _atom_site_U_iso_or_equiv
    _atom_site_adp_type
    _atom_site_calc_flag
    _atom_site_occupancy
    _atom_site_disorder_assembly
    _atom_site_disorder_group
    Ce Ce1 1.0000 1.0000 0.5000 0.01612(11) Uani d 1 . .
    P P1 0.6667 0.3333 0.19839(17) 0.01440(18) Uani d 1 . .
    O O1 0.81417(19) 0.6283(4) 0.2762(4) 0.0330(4) Uani d 1 . .
    H H1 0.6667 0.3333 -0.059(11) 0.040 Uiso d 1 . .
loop_
    _atom_site_aniso_label
    _atom_site_aniso_U_11
    _atom_site_aniso_U_22
    _atom_site_aniso_U_33
    _atom_site_aniso_U_12
    _atom_site_aniso_U_13
    _atom_site_aniso_U_23
    Ce1 0.00810(11) 0.00810(11) 0.03215(17) 0.00405(6) 0.000 0.000
    P1 0.0114(3) 0.0114(3) 0.0204(4) 0.00569(13) 0.000 0.000
    O1 0.0330(8) 0.0141(8) 0.0456(9) 0.0071(4) -0.0037(4) -0.0074(7)
_geom_special_details
;
 All esds (except the esd in the dihedral angle between two l.s. planes)
 are estimated using the full covariance matrix.  The cell esds are taken
 into account individually in the estimation of esds in distances, angles
 and torsion angles; correlations between esds in cell parameters are only
 used when they are defined by crystal symmetry.  An approximate (isotropic)
 treatment of cell esds is used for estimating esds involving l.s. planes.
;
loop_
    _geom_bond_atom_site_label_1
    _geom_bond_atom_site_label_2
    _geom_bond_distance
    Ce1 O1 2.2193(19)
    P1 O1 1.5168(19)
    P1 H1 1.44(6)
loop_
    _geom_angle_atom_site_label_1
    _geom_angle_atom_site_label_2
    _geom_angle_atom_site_label_3
    _geom_angle_site_symmetry_1
    _geom_angle_site_symmetry_3
    _geom_angle
    _geom_angle_publ_flag
    O1 Ce1 O1 9_656 3_675 180.0 ?
    O1 Ce1 O1 7_776 2_765 88.85(8) ?
    O1 Ce1 O1 9_656 2_765 88.85(8) ?
    O1 Ce1 O1 . 2_765 91.15(8) ?
    O1 Ce1 O1 . 7_776 180.00(9) ?
    O1 Ce1 O1 7_776 8_566 91.15(8) ?
    O1 Ce1 O1 9_656 7_776 91.15(8) ?
    O1 Ce1 O1 9_656 . 88.85(8) ?
    O1 Ce1 O1 3_675 7_776 88.85(8) ?
    O1 Ce1 O1 3_675 8_566 88.85(8) ?
    O1 Ce1 O1 2_765 8_566 180.0 ?
    O1 Ce1 O1 3_675 . 91.15(8) ?
    O1 Ce1 O1 9_656 8_566 91.15(8) ?
    O1 Ce1 O1 3_675 2_765 91.15(8) ?
    O1 Ce1 O1 . 8_566 88.85(8) ?
    O1 P1 O1 3_665 2_655 112.07(8) ?
    O1 P1 O1 3_665 . 112.07(8) ?
    O1 P1 O1 2_655 . 112.07(8) ?
    O1 P1 H1 . . 106.73(9) ?
    O1 P1 H1 3_665 . 106.73(9) ?
    O1 P1 H1 2_655 . 106.73(9) ?
    P1 O1 Ce1 . . 162.28(14) ?
_iucr_refine_instructions_details
;
    4_27_ce(iv)po3.res created by SHELXL-2014/7
TITL 4_27_ce(iv)po3_a.res in P-3m1
REM Old TITL 4_27_ce(iv)po3_a.res in P-3m1
REM SHELXT solution in P-3m1
REM R1 0.112, Rweak 0.148, Alpha 0.038, Orientation as input
REM Formula found by SHELXT: O6 P2 Ce
CELL 0.71073 5.6859 5.6859 5.6099 90 90 120
ZERR 1 0.0003 0.0003 0.0003 0 0 0
LATT 1
SYMM -Y,+X-Y,+Z
SYMM +Y-X,-X,+Z
SYMM +Y,+X,-Z
SYMM -Y+X,-Y,-Z
SYMM -X,-X+Y,-Z
SFAC Ce H O P
UNIT 1 2 6 2
L.S. 40
PLAN  5
TEMP 20
BOND $H
list 4
fmap 2
acta
REM <olex2.extras>
REM <HklSrc "%.\\4_27_Ce(IV)PO3.hkl">
REM </olex2.extras>
WGHT    0.014800    0.096200
FVAR       1.89915
CE1   1    1.000000    1.000000    0.500000    10.08333    0.00810    0.00810 =
         0.03215    0.00000    0.00000    0.00405
P1    4    0.666667    0.333333    0.198393    10.16667    0.01138    0.01138 =
         0.02045    0.00000    0.00000    0.00569
O1    3    0.814167    0.628333    0.276211    10.50000    0.03305    0.01412 =
         0.04558   -0.00743   -0.00372    0.00706
H1    2    0.666667    0.333333   -0.058867    10.16667   -1.20000
HKLF 4
REM  4_27_ce(iv)po3_a.res in P-3m1
REM R1 =  0.0098 for     197 Fo > 4sig(Fo)  and  0.0098 for all     197 data
REM     13 parameters refined using      0 restraints
END
WGHT      0.0148      0.0962
REM Highest difference peak  0.505,  deepest hole -0.347,  1-sigma level  0.073
Q1    1   0.7499  0.4999  0.2289  10.50000  0.05    0.33
Q2    1   0.7917  0.5835  0.3772  10.50000  0.05    0.32
Q3    1   0.8738  0.9369  0.4458  10.50000  0.05    0.25
Q4    1   0.7580  0.5159 -0.3749  10.50000  0.05    0.17
Q5    1   0.7910  0.3955 -0.3979  10.50000  0.05    0.16
  REM The information below was added by Olex2.
  REM
  REM R1 = 0.0098 for 197 Fo > 4sig(Fo) and 0.0098 for all 1852 data
  REM n/a parameters refined using n/a restraints
  REM Highest difference peak 0.50, deepest hole -0.35
  REM Mean Shift 0, Max Shift 0.000.
  REM +++ Tabular Listing of Refinement Information +++
  REM R1_all = 0.0098
  REM R1_gt = 0.0098
  REM wR_ref = 0.0293
  REM GOOF = 1.258
  REM Shift_max = 0.000
  REM Shift_mean = 0
  REM Reflections_all = 1852
  REM Reflections_gt = 197
  REM Parameters = n/a
  REM Hole = -0.35
  REM Peak = 0.50
  REM Flack = n/a
;
